# Supplementary material for: Prevalence, Characterization, and Proteomic Relatedness Among β-Lactam-Resistant Bacteria Throughout the Poultry Production Chain in Greece
Source: Foods. 2025 Jan 13;14(2):224. doi: 10.3390/foods14020224 (PMC11764975; doi:10.3390/foods14020224)
Supplement: Supplementary file 1 [file foods-14-00224-s001.zip]

Archive with 1 entries (1 files):
- foods-3345911-supplementary.pdf
